# Supplementary material for: HIV-sensitive social protection for unemployed and out-of-school young women in Botswana: An exploratory study of barriers and solutions
Source: PLoS One. 2024 Jan 10;19(1):e0293824. doi: 10.1371/journal.pone.0293824 (PMC10781194; doi:10.1371/journal.pone.0293824)
Supplement: S3 Appendix — (XLSX) [file pone.0293824.s003.xlsx]

## Sheet: Deductive YW Mosh
Deductive Young Women
YW	appl?	name SSP	date appl	success	start date SSP	feedback while waiting?	To which program did you apply & how did it go?	Why did you apply?	What triggered you to apply?	Do you know someone helped by program?	What has been your experience with the program?	How was the application process?	How was the program officer (role/attitude)	Would you advise peers to apply?	Suggestions for improvement	comments interviewer	observations interviewer
1	Y	LIMID small stock	2015-02-01	Y	waiting	no	I applied for LIMID under small stock in Feb 2015 and was successful. I received the feedback when they called me at the office. They wanted to find out if I was working, if I have kraal, and water right for watering small stock. I was given this information at the office where I was also informed that my application has been approved and will be contacted when funds will be ready at any time. I …	I was initially encouraged by the CIET workshop and I realized I cannot just stay at home without doing anything, but should be engaged in projects that will improve my livelihood, as well as my socioeconomic status, including my family.	CIET info	Role model who wants to mentor her. He changed standard of living	I have not started with the implementation since the office was waiting for funds. I do not know when funds disbursement will be done. I am planning to make a follow up today. I did not expect this to take long, especially after approval. This has taught me to be patient. That to achieve what you want you have to be patient enough.	After I learned about LIMID from CIET’s workshop I went to LIMID office to apply. I was told to write an application letter and I certified it at the police together with my national identity card. LIMID also requested me to draw the map to my house so that they could reach me and I gave them my contact number. I went there three times that day to acquire all the requirements by the LIMID office.…	I completed the form with the PO. PO assisted me after my first draft. She was impatient and did not have time to assist. She made me feel that I was not at the right place and I felt like she was not at all prepared to help me. I was determined about what I wanted. Someone motivated me prior to this process so I had an idea of what was required. If not, it would have some challenges. I felt that…	I would advise them that they adhere to the project requirements and I am willing to take them through. I feel they should be patient and they should not let the service providers take them down.I would advise that they should know that success is through patience and should never be discouraged. Learn from successful ones and should implement information as they got from the service providers. I…	Programs should strengthen their awareness campaigns and should introduce LIMID youth fares for business benchmarking.	info was flowing -she knew what she was talking about	info was flowing -she knew what she was talking about
2	Y	TS LIMID small stock	2014-04-01	Y	2014-04-01	n/a	I applied for LIMID in May 2014 and TS April 2014. I have only been successful on TS program, which was approved and affected the same month of April 2014.	Poverty, family considerations: she is the breadwinner. I came across the approval from a notice board whilst I went to check the mail from the post office. I therefore saw the list on the notice board and realized that my name was on the list. I went for orientation in Gaborone and am now attached to the xxx in xxx	I heard the information from people (other people who applied) during their discussions.	Role model. It has improved his standard of living, his livelihood and his family as well. I realized that he was from a needy family and now is earning an income. He can supply other young farmers from LIMID with small stock.	After I registered for LIMID I was requested to look for 3 quotations from different suppliers for the goats, medication, and for the fields. I was discouraged by farmer refusing to offer quotations for the goats, saying it takes time for the government to pay them after supplying the small stock to LIMID. They told me that they will not give me quotations more so that one of the prerequisites is…	It is a long distance, which is used for taxi, but I walked there there because I was and am still eager to fulfil my dream. The reviewed program is much easier; the requirement is only the ID card, but I was expecting to get the positive response within a reasonable timeframe. I felt it was not easy since people could not produce quotations for small stock, because they stated that government ta…	I did not complete any form. PO just registered me in a hard cover book. She filled all my particulars from my national registration card to her book. She was patient with me. She was a humble person. I felt welcome and I was open during discussion. I was free to ask questions because she created a conducive environment for open discussion.	I have been encouraging them because of lack of employment. I would tell her to be patient as some of the process can easily discourage young women. I feel that young women should continue applying and work as a team, to support each other for applications and check ups. When I am alone going to the office, I will easily be told to go back.	I feel that they should reduce the waiting period as it is too long.	she was courageous; bread winner of the family	She was courageous. She talked more like a mature person, perhaps because she was the breadwinner. She was taking the responsibility for the whole family.
		LIMID small stock	2014-05-01			went to check once
3	Y	Pov erad (catering)	2013	N	n/a	immed -not eligible	I have applied poverty eradication for catering, which has not been successful (2013). I was contacted by the S&CD and they explained that their program is only designed for orphans and destitutes. LIMID-poultry 2015: ineligible (holds job)	I wanted chicken layers (chickens who lay eggs) as it was recommended that it can be implemented at the household provided the landlord agrees. I feel that they are easy to manage at home level, at my mother’s yard. The production is within a short period of time and would improve my livelihood.	I heard about it from the youth office.	Yes, I saw some at the parliamentarian’s /vice president office and one of the community members.	I was told that I could only be assisted after my two years cleaning services contract at xxx has elapsed. My contract is coming to an end on October 2017, but the call for applications will only be during April 2018.	I registered at Moshupa rural administration centre and the only requirement was my copy of my Omang and the request letter for the program I was applying for. I did not experience any difficulties. It is quite a distance, but I walked there because I was determined. I felt and learned that I should be an early bird since their target is only 10 young people per year. If I was not engaged on a tw…	She did help me during registration. She explained all the necessary information and I understood even why I was not selected. I felt disappointed.	They should not give up but continue registering for the programs. I feel this needs patience. I feel us young women should be creative enough and come up with initiatives that are aiming at employment creation. I feel they should interact with others to learn more business ideas and skills from them. I feel we need to work as a team and this will motivate us. I feel sharing ideas and experiences…	I feel the government should simplify the application forms for us to apply since we do not have money to engage consultants like others do.	she seemed determined regardless response PO	She was very determined irrespective of not being approved.
		LIMID	2015	N	n/a	immed -not eligible
4	N	n/a	n/a	n/a	n/a	n/a	Because of my ill health I have not been able to walk, nor do anything for myself, and have been depending on my family members for 2 years.	This has nothing to do with myself or my behaviour but my situation of ill health. I am still interested in applying for the programs, but my situation hinders me to process my application. I have attended physiotherapy sessions, but still cannot work independently on my own. The physiotherapy sessions have been ceased and I am continuously experiencing some pains.				n/a			I feel the government should target the physically challenged young women to make that they receive services at the household. Rehabilitation officers should then take a lead. Just like offices have specific programs designed to suit or respond towards their challenges. I feel programs like chicken layers (poultry program) need attention but family members can have a role to play, which in a way …	she said she was willing to participate in projects, but she can't walk/drive long distances to go to offices	she said she was willing to participate in projects, but she can't walk/drive long distances to go to offices
5	Y	Pov erad (catering hot-dog)	2015-02-01	Y	approved Dec 2016; start date Jan/Feb 2017	no	LIMID SS 2012 – refused Pov erad (hotdog) 2015-Dec 2016 (she had to reapply)	I got the encouragement from my mother who used to cater for construction companies, but my mother has passed away. I knew that it used to sustain us and I wanted to carry on with the way she left. I am now proud, because the business can bring something on the table.	I heard about the program from social worker. CIET workshop: I was informed by my grandmother who said she would stay behind with my 2-months old baby girl.	My neighbour and we were assisted at the same time.	(for LIMID) I found the list at the VDC (Village Development Committee) and realized that I was not approved, but I was advised to reapply by the social worker. (Tirelo Sechaba) I started four months ago. It is not much, but at the end of the month I am able to survive. I am able to make between 900-1000. This includes chips and Russians (hotdog sausage). For tenders I at least make P2500. I am g…	I did not complete any forms. I only submitted my name and copy of my ID and that was it. It is walking distance to the VDC office. I went twice to check, but the third time they told me that I had been approved.	I felt happy; I continuously felt I was going to be approved. She (the VDC chair person) was very supportive. She helped me with my registration. I did not feel I needed to ask any questions because she was very clear.	I can advise them to apply continuously and not to give up, so they can help themselves and their families. I feel they should not look down on VDC members and say that they are not officers, since they are capable of helping. They should attend Kgotla meetings, attend all meetings and ask questions and not ask other youth. They just sit home. It taught me that failing is a lesson to learn from, …	I feel VDC should announce to all young women in the village when they are given a book for registration by officers.	she was constructive and knew her content. Committed and passionate about her business. She is an orphan -stays with grandmother. without hotdog business her standard of living would likely be very low	she was constructive and knew her content. Committed and passionate about her business. She is an orphan. She stays at her grandparents' place. without her income from hotdogs her standard of living would likely be very low
		LIMID small stock	2012	N	n/a
6	Y	Pov erad (Tswana chickens)	2013	Y	chickens died from Newcastle outbreak		I registered for Poverty Eradication on Poultry for Tswana Chicken in 2013 and I was successful but later all the chickens died due to Newcastle outbreak. LIMID SS 2014 – pending Pov erad (hotdog) 2015-pending	I wanted to help myself by selling hot dogs and my child. I also wanted to demonstrate my business skills.	at the kgotla during the Poverty Eradication meeting	Yes I know someone who is on this business and has changed her standard of living	I started supplying chickens and I was not yet sustainable. I experienced a natural disaster where I lost all chickens due to the New castle outbreak I reported the Poverty Eradication POs in Moshupa hoping that they will come to witness what has happened but I was only told that funds were finished. I have been making several follow up but have now realised that nothing will materialise. I used …	I was registered with the VDC as was directed by poverty Eradication staff. They wanted the name of the projects I selected and 2 Omang copies to be submitted to Moshupa. It was easy because they only registered me. I did not complete anything it was all done by the VDC. It is a walking distance. I have checked 5 times. I have learnt that I have to be patient and have to continuously going to Kgo…	I felt like asking him questions since I came late at kgotla, I asked him some questions and he gave me some clarifications.	They should apply. These projects are there because they can improve our lives. They can keep us busy form being engaged in alcohol, teenage pregnancies and can create employment to some of us who are not working. I can encourage them not to get discouraged and that they get in offices and ask. I feel that we should come together as young women to share ideas and knowledge about successful projec…	I think if there was an office that focuses on young women things would change. They should make regular checks on application/registration. I feel that they should come to rural areas. Officers should give regular feedback	she was constructive and knew her content	she was constructive and knew her content
		LIMID small stock	mid 2014	pending	n/a	no
		Pov erad (catering hot-dog)	2015-02-01	pending	n/a
7	Y	LIMID small stock	2015	Y May 2015	waiting for disbursement of funds	no	I have applied for LIMID small stock in 2015 (2 years ago) and I have just received an approval letter a week ago.	I am interested in small stock production/rearing. I wanted to create the source of income since I am not working.	I heard about the programme from my elder sister.	I do not know anyone who has been assisted by this programme.	I will start after the disbursement of funds. I was told that I will be informed when funds will disbursed. I learnt I have to be patient because the programme officer did not call before approval.	I went to veterinary offices to registered office in xxx. I did not experience any difficulties because the registration was done by the programme officer. I just produced my national Identity Card. It is easy for me since it is a walking distance. I went there only once. The only challenge was quotations for medication for small stock. It was expensive for me to go and look for three quotations …	According to me the programme officer was helpful and courageous person. PO helped me by doing the registration and submitted the forms to Moshupa. I felt great and honoured. I was satisfied because everything was clearly explained. I learnt I have to be patient because the programme officer did not call before approval.	I would advice them to go to the offices to seek information about the programs and stop depending on men who end up controlling their life. They should not entirely depend upon their parents. They should apply for programmes to be self employed, as this can sustain one for the rest of their time. I would tell them to always seek advice from programme officer because they know all the requirement…	I feel they should reduce the waiting period because it result with us young people giving up or be discouraged.	she was abit shy at the beginning but opened up later	she was abit shy at the beginning but opened up later
8	Y	LIMID small stock	2015	pending	waiting	no	LIMID SS 2015 -no news	I want to improve my livelihood as well as my family. I wanted to reduce poverty in my family's and create employment for myself and as the project grows i could employ other needy persons. I feel L would have a dignified life (ken ne le seriti) and supply others with small stock. I want to be a future commercial farmer	I heard about this programme during CIET’s workshop	I know someone who has been helped and is now supplying the market.	First I was happy and thought it would not take time but later I became disappointed, lost morale and it looks like Government programmes were meant to hurt young women’s feelings. This has resulted with me loosing interest in applying for any Government programmes. At first when I applied it was like it would not take time from the way the program officer explained. But later I realised that I h…	I registered at the Kgotla. A few young people attended and registered. To me it is easy as it is a walking distance I registered at Manyana kgotla for LIMID program and names submitted to Moshupa. The program officer helped me with the registration. I also produced the ID card and they told me that they will respond through phone calls. I just went once. I did not experience and difficulties	I did not ask (PO) for information or help because first they were promising but due to lack of communication they are not committed to assist young women resulting with me losing interest and losing hope. According to me officers need to be committed and supportive when assisting young women.	I do not want to shutter their hopes because waiting with hope draws you back to poverty.	POs should train us about the programmes before registration or application. I feel that programme officers should make it possible for open communication between them and young women and create an enabling environment. I feel I should not be hindered by the cultural issues. I also feel that young women should form groups where we can voice our concerns.	well informed and conversant	She was well informed and conversant about issues
		BOCODOL			she withdrew
9	Y	Pov erad (chicken layers)	2016	pending	n/a	no	I applied for Poverty Eradication under poultry on chicken layers in 2016 - pending	According to me it is a good source of income I know that I will be able to sell to a Junior secondary School . I know they are experiencing shortage of egg supply in the village and shops purchase their eggs from Gaborone. The manure from the poultry will be supplied to commercial gardens owners	I developed interest as one of the relatives is engaged on the same project at Machaneng village and is my role model.	Yes I know my uncle who has been assisted by this programme.	Still waiting to hear -discouraged I liked the Government programmes but it takes some years just to get a response or an approval. The programme is good but the Government Officers are taking time to assist us, which ended up with me losing interest	I was at home and the Social Worker was going house to house for registration and I was one of those who was registered, but after registration the Social worker have never visited nor called me again.I did not experience any difficulties because the Social worker was the one doing the registration. It’s unbelievable but that is what happened. The only requirements was my national Identity Card t…	The Program Officer was humble, make clarity for me to understand what was discussed. First I felt very happy because the whole process came to my door steps but I started to lose hope and now I don’t trust Government Officers. During the time of registration I felt like It was going to happen soon. I asked questions during the discussion and were promising but as for now I have lost interest on …	Government programs are good but it needs patience since POs are not committed and can make one loose the direction of her dreams. I feel we should network as YW and work together as a team to voice our concerns to the relevant authorities. i.e. MPs, Councillors, program heads at head offices. I feel that even at kgotla we can be represented.	I think that involvement of area councillor in our plans, application/registration continuous follow ups by programme officers might help. I feel that continuous follow ups by POs might help in updating the young women.	Interview done at Tsolamosese in Mogoditshane at boyfriend’s place where they stay in one place.	She temporarily relocated to Tsolamosese in Mogoditshane where she is staying with the father of my child. She is not working as she is depending on him.
10	N	n/a					Not applied	I wanted to apply for LIMID and was told that it has been closed I was therefore interested in applying for poultry project broilers because there is shortage of white meat. I was also interested in going back to school.			I have situation staying with two children aged 8 years, 10 years and 9 months so this seem to have shuttered my dreams. Maybe until my mother thinks of returning home to come and take care of her own children rather than running away and leave them with me. This is something that have to do with the situation that my mother puts me in I am just a victim because I cannot run away from them like s…	n/a	n/a	yes	Programmes should open some satellite in the rural areas.	She was emotional about what her mother has done to the family more so that she said her father is now assisting with the home chores. She felt this has affected her participation on project application negatively feels she has lost her dreams.	She was emotional about what her mother has done to the family more so that she said her father is now assisting with the home chores. She felt this has affected her participation on project application negatively feels she has lost her dreams.
11	Y	Tirelo Sechaba	2017-01-01	Y	one wk after application	n/a	TS 2017- accepted 1 wk after application	I applied for Tirelo Sechaba for an income generation since there is no one working in my family. According to me this was to help my son and my family.	I heard of this programme from CIET	Yes, I knows someone	Happy for TS as her source of income since she is the breadwinner in the family. She is proud to work at the clinic.	Everything was easy. I collected forms from the kgotla and later submitted them to Moshupa. It was just one form that needed my particulars and copy of Omang. It did not take long for response.	PO was not involved. I collected forms from the kgotla and later submitted them to Moshupa. Application was approved.	I would advice them to apply for Government programmes. I would encourage them because this is a good job creation and source of income to some of us who are not working. They should understand the requirements of the programmes and answer accordingly and should make regular checks for their application. They should submit all the requirements on time	According to me they should give feedback whether it has been approved or not.	Happy for TS as her source of income since she is the breadwinner in the family. She seems to be proud of being at the clinic.	Happy for TS as her source of income since she is the breadwinner in the family. She seems to be proud of being at the clinic.
12	N	she did not apply but is interested in LIMID		n/a			not applied. It seems I have the weakness of going to collect some forms and that has hindered my progress. Since I have realised my problem I will apply for LIMID under Small Stock soon.	I have realised that small stock farming is on high demand. The Government is looking for suppliers of small stock and this can improve my living standard. We are seven in the family and only one is working. There are five grand children for my mother and this is not easy. I will therefore apply for LIMID so as to improve our living standard			I have not been in Ranaka for sometime as I have been doing piece jobs Gaborone and Otse. I also had a baby last year so I did not have enough time to attend any programme.	n/a	n/a	I can encourage them to apply so that they improve their standard of living. I would encourage them that they should not only depend upon their parents but apply for programmes and sustain themselves. This programme does not need any qualification accept the Omang so everyone can register and I can also tell them	n/a	It seems there is no source of income as kids were asking for money or something to eat	It seems there is no source of income as kids were asking for money or something to eat
13	Y	Pov erad (tent hire)	2015-02-01	pending	n/a	no data	Pov erad-tent hire -2015 -still waiting	Because I do not have means of survival and do not have money that can help me buy food and clothing	I heard about this program at Kgotla meeting held by the Councillor.	I do not know anyone	I can say it takes a long time for application approval and this can discourage us young women. They should not force us to share a project by grouping us for one project.	Registration was done by the officer at Kgotla. It is a walking distance so I am used to it. We check every time when there is a meeting but it is not yet there.	PO did whole registration. I did not complete any forms. According to me it was easy since everything was done by the officer after producing my Omang.	They should continue applying may be they will be lucky. I can advice them that they might be more fortunate than me and their application get approved. We do not share the same luck.	It is high time we appeal to the Head Office in Moshupa that POs are failing us. They should give us response on our applications. They should not force us to share a project by grouping us for one project	She did not like the groupings by the officer where they were advised to share an application for one project.	She did not like the groupings by the officer where they were advised to share an application for one project.
14	Y	Ipelegeng	2017	Y	no data	no data	Ipelegeng 2017	It is a source of income for me and my family	I heard about it at Kgotla	I know many.	I have realised that we should not only wait for big programmes but we should also participate in small projects like Ipelegeng, which is an easy monthly source of income. The money can be small but it brings something to eat. I am able to buy toiletry for the family.	I registered at Kgotla by the VDC and started working. It is walking distance for me. I did not complete any forms but just produced my Omang	Everything was done by the VDC.	They should not only wait for big project but take part on Ipelegeng as it creates employment for rural people and an easy source of income.They should not choose programmes but try whatever comes to them. This programme does not need any qualification accept the Omang so everyone can register and I can also tell them that you cannot sleep hungry because by the end of every month you get your pay…	Programmes should have satellite or choose someone to represent them in the village for us to access the services.	She was hesitant to be interviewed home and we did the interview at Kgotla.	She was hesitant to be interviewed home and we did the interview at Kgotla.
15	Y	Pov erad (tent hire)	can't remember	pending	n/a	no	Pov erad-tent hire -2015 -still waiting	I am not working, I wanted to created self employment and for my source of income as well.	I heard about the programme at Kgotla	I do not know anyone.	I did not expect anything of this because nothing looked serious and official during registration. I felt that the back to school programme was useful. I applied to Brigade, I was admitted but not able to attend because one of the requirements was to produce the form 5 (GCSE) certificate. I did not have the certificate because I was not able to pay for the school fees therefore could not reach th…	I just went to Kgotla for registration. everything was easy, as it is a walking distance. I did not complete any forms. Registration was done by the officer. We were grouped according to our interest and this was the group finale decision. Afterwards, I have never done anything	The programme officer helped me. I did not feel I could ask for information. I felt like the officers can make someone give up and loose interest in what you wanted.	Yes, according to me if the projects could be approved it can be a good source for income. I can tell them not to give up. I feel they should attend workshop to gain knowledge. They should seek help from others who applied successfully. I feel we should group ourselves when applying and during submission so POs know we are serious.	I feel they should give us regular feedback and come to Pitseng. They should give us support by coming and give feedback, not to go for good.	She seems like she has given up on the project.	She seems like she has given up on the project.
16	Y	Pov erad (Tswana chickens)	2013	no	n/a	n/a	I applied for Poverty Eradication for Tswana Chickens in 2013. I was not successful as I was told that I cannot benefit since one of the relatives has already benefited	I applied for this programme because Tswanas chickens can easily be managed by young women despite other commitments. Their feeds are not complicated and are locally available. Market is available in both schools and workshops	I heard about it in Sesung Kgotla	Yes I know someone who was doing well except for the outbreak of the new castle disease.	The one who has already benefited visited us from a different village and happened to apply for the programme. There is no way how I could benefit from that since she sends all the money to her parents and did not give us anything, but I was told that I could not benefit as someone in the yard has benefitted.	I registered at Kgotla and I was told to wait. I did not fill any form and the registration was done by the programme officer. I only had to produce my Omang. It is a walking distance and I we are used to walking in the village. First it was clear but later I had some questions but could not find him. I went there more than five times. The registration was easy but after, it has never been easy a…	First it was clear but later after sometimes I felt I could ask him some questions but was nowhere to be found. But as for now I don’t think I have that heart to discuss anything with him because he does not care about Sesung people. I went through a rough time and I do not have a good experience about this. According to my experience programme Officer are not reliable, committed, they do not hav…	I can tell them that they should be patient and find ways to deal with uncooperative officers. They should enquire more about what they want to do though the problem is where to find concerned programme officers. Being engaged in programmes keeps us busy and would make us not to be involved in drinking alcohol, teenage pregnancy and others.	I feel that there is need to have relevant and disciple officers for us to be able to meet them and make regular follow ups. I feel programme should be placed and stationed at Sesung and promotion of officer to be according to their performance.	She seems to be passionate about the poultry project focusing onTswana chicken rearing. She seems a bit touched about the failure of the project.	She seems to be passionate about the poultry project focusing onTswana chicken rearing. She seems a bit touched about the failure of the project.
	3 did not apply	8 x LIMID 8 x Poverty erad 2 x TS 1x Ipelegeng 1x BOCODOL 3 did not apply	Most applied before CIET WS	7 x Yes 4 x no 3 x n/a 6 x pending			3 YW did not apply 1 x Ipelegeng 2 x Tirelo Sechaba 4 YW applied to 6 poverty eradication programs (1x tent hire; 2 x poultry; 3 x catering) 7 YW applied to LIMID (6x small stock; 1 x poultry)	9x poverty 6x family considerations 2x easy 2x livelihood	5x Kgotla 2x relative 2x specific program 2x CIET 1x general info	most know someone 5x specific role model 3 x no one	A few express some satisfaction with the little they receive but many YW are disappointed with the experience of waiting. It seems that those whose hopes were highest initially are feeling the greatest despair. Among the three who did not apply, two feel the blame is beyond themselves (ill health, mother running away). A third blames herself.	Excecpt for one (old LIMID process) all YW felt process was easy. It mostly involved registration, often done by PO. Nearly all report walking distance. The two who had to walk far were determined to get registered.	The majority of YW felt POs were helpful and making effort to provide clarity when needed. A few felt POs were unhelpful and disrespectful. Their negative feelings toward POs might be linked to their disappointment and sense of betrayal due to lack of feedback, follow-up and lack of success.	Nearly all YW would still recommend others to apply; only one would not: feels that hope increases poverty. Most stress patience and persevereance and some express wanting to prove POs wrong for not taking them seriously. Quite a few come up with self-empowerment strategies of solidarity, looking for voice and power in numbers, holding POs accountable. Surprising was that quite a few YW seemed to…	Most YW wished improved feedback and reduction of waiting times. Half felt awareness raising could be increaded, especially in the rural areas. A few recommended a need for a specific focus on YW, either through a special office or officers who would counsel and help them and follow up with them. One asked for simplified forms; one for special services for physically challenges persons; one sugge…
YW	appl?	name SSP	date appl	success	start date SSP	feedback while waiting?	To which program did you apply & how did it go?	Why did you apply?	What triggered you to apply?	Do you know someone helped by program?	What has been your experience with the program?	How was the application process?	How was the program officer (role/attitude)	Would you advise peers to apply?	Suggestions for improvement	comments interviewer	observations interviewer

## Sheet: Inductive YW Mosh
	Inductive Young Women -analysis across case per category
YW	Program factors	Program officer factors	YW factors	Social factors	Structural factors
1	application process was easy process is too lengthy still waiting for disbursement (2 years -LIMID SS) Programs should improve info dissemination	PO assisted PO was not motivated to help, not service-oriented and impatient	I learned to be patient I was determined	role model /mentor Someone motivated me and explained me what to expect YW need to be persistent, not give up. Success is through patience Learn from successful peers internalized stigma re alcohol and teenage pregnancy	Poverty drove her to apply
2	application process was easy process is too lengthy Allowance TS is too low transport costs to reach work	PO assisted PO was helpful, patient and open	I was determined	role model YW need to support each other during applications and FU	Poverty drove her to apply bread winner of the family context with lack of employment Community level challenges
3	application process was easy (Pov erad - catering/LIMID) YDF: process needs to be simplified (no money for consultants)	PO assisted PO was helpful, explained why ineligible	I was determined patience	knew someone in community who had benefitted Learn from successful peers YW need to motivate and learn together + come up with initiatives to create employment This needs patience
4	The physically challenged YW need to receive services at home.
5	application process was easy Programs should improve info dissemination	PO was helpful and clear	She was patient (had to reapply 3 year later)	role model (deceased mother) YW should be proactive, persistent. Not give up YW should attend Kgotla and ask officials instead of peers Her grandmother looked after baby	Poverty drove her to apply bread winner (900-1000/m) -4 months on the job
6	application process was easy need for regular feedback Need for office with focus on YW dissemination POs should come to rural areas	PO was helpful Need to improve info	she was persistent: checked 5 times	YW should not get discouraged internalized stigma re alcohol and teenage pregnancy.	Poverty family considerations
7	application process was easy expensive to get quotations process is too lengthy (she is still waiting -2 years)	PO assisted PO was helpful and clear	patience	internalized stigma -YW need to stop depending on men /parents. Be self-sustained. YW need to be patient	Poverty. LIMID is for livelihood.
8	application process was easy process is too lengthy (she is still waiting -2 years) need for regular feedback	POs need to be more helpful, committed and supportive; train us prior to application	Hope turned into despair, resentment, lost hope and interest in government programs	does not want to raise hope with peers YW need to mobilize to voice concerns	Poverty. Wants to help family and others
9	application process was easy process is too lengthy (she is still waiting -1-2 years; pov erad) need for regular feedback	PO was helpful, clear and humble Due to desillusionment she she no longer trusts POs (made her lose hope)	Hope and euphoria turned into despair, resentment. Very emotional.	role model (uncle) YW need to mobilize to voice concerns
10	Programmes should open some satellite in the rural areas.	n/a	depressed and hopeless	she has care responsibilities due to mother who ran away	n/a
11	application process was easy. She got accepted immediately. Need for feedback.	PO was not involved. Application approved by Kgotla.	very happy & proud to work at HC	She knows someone who benefitted from TS peers need to submit in time and check regularly	Poverty. She is breadwinner.
12	n/a	n/a	blames herself	Internalized stigma -YW need to stop depending on men /parents. Be self-sustained.	Extreme poverty
13	application process was easy. Process is too lengthy (2 years). Need for feedback. Programs should not group YW for one project.	PO did registration.	discouraged and angry	Knows no one who benefitted from poverty eradication (tent hire) YW should denounce POs at HQ in Moshupa	Extreme poverty
14	application process was easy. Programmes should open some satellite in the rural areas.	VDC did registration	Satisfied with Ipelegeng	Knows many people who benefitted YW should not disdain small projects. Blame -everyone can register.	Poverty.
15	application process was easy. POs should come to rural areas for support and feedback	PO assisted PO did not seem open for questions. PO could demotivate YW	Dejected	YW need to persevere. YW need to group and support each other during applications and FU to show PO they're serious.
16	application process was easy. Need for regular feedback. Need for support rural areas	PO did registration PO not open to communicate, not reliable, commited, lacking compassion.	She was bitter due to perceived unfairness of her ineligibility. patience	YW need to be patient and able to deal with uncooperative POs. internalized stigma re alcohol and teenage pregnancy	unfairness re ineligibility due to family member residing on her plot.
	Main themes
	All: application process is easy decisions take too long A third: attention rural areas 1/4: better info dissemination	Majority: PO assisted/registered (8x) half found POs helpful (6x) a third: unhelpful some seriously demotivated by POs	Half: despair (hopeless/dejected, resentment, angry, bitter) 4x determined 5x patience 3x positive feelings: satisfied & happy/proud	Majority knows someone helped by program. Half internalized stigma half group solidarity/mobilization (positive: to support each other & negative: to denounce PO) few mentioned: learning from peers grandmother helping with childcare	(extreme) poverty support their family/breadwinners community-level challenges
	Interpretation
	Most YW wished improved feedback and reduction of waiting times. Half felt awareness raising could be increaded, especially in the rural areas. A few recommended a need for a specific focus on YW, either through a special office or officers who would counsel and help them and follow up with them. One asked for simplified forms; one for special services for physically challenges persons	The majority of YW felt POs were helpful initially and making effort to provide clarity when needed. Long waiting times, lack of feedback and being refused made them quite bitter about POs. They accused them of disrespectful, unhelpful behaviors and not really wanting to support YW.	Predominant feeling was despair, although many put a positive spin on it, stressing their determination, perseverance and patience. Those feeling happy with program are a minority, feeling proud, even happy or merely satisfied with little income	Most knew someone helped by the program they applied to. Half come up with self-empowerment strategies of solidarity, looking for voice and power in numbers, holding POs accountable. Surprising was that quite a few YW repeated YW-blaming narratives of not depending on boyfriends or parents, avoid alcohol and teenage pregnancy.	Nearly all suffered from (extreme) poverty. Half were motivated to apply to support their family and several were actual breadwinners.

## Sheet: Deductive PO Mosh
	Deductive Program Officers
	PO1	PO2	PO3	PO4	Analysis
What programs do you work with?	S&CD: Welfare (Community home-based care (disabilities); vulnerable children (orphans); destitute; needy students) Poverty eradication: livelihood projects by S&DC or referral to other government support programs (f.e. small stock –> LIMID) We send failing students to the Brigade	Tirelo Sechaba (TS) and Youth Development Fund (YDF). TS (see BNSP 2014 Guidelines): for youth 20-30 years old to get work experience. They are attached in any department during 7h30 -12h45. YDF: assists 18-36 years old with funds to open small businesses to sustain themselves and employ other youth. Arts& Culture: youth can participate in cultural activities such as poetry and traditional activi…	ISPAAD & horticulture (poverty eradication: S&CD identify beneficiaries).	LIMID: aims to reduce poverty, notably for resource-poor people. The small stock and chicken programs are the biggest components of LIMID and the only component suitably for resource-poor people. They are part of poverty eradication for which S&CD identifies beneficiaries.
What does your work entail in relation to these programmes?	I am trained as a community development officer but now I work as a welfare officer. I deal with all the programs in S&CD.	I am senior program officer and deal with all the programs from orientations (info sessions) to monitoring.	I am a horticultre program officer and the main PO under poverty eradication	I am the main PO for LIMID in Moshupa
How many young women aplied and were accepted to your programme last year	Nobody because we are still dealing with the backlog of 2015. We don’t refuse application. We assess the parents not the kids (needy students). Parents or care givers ask for help. Everything is verbal. We have a form to assess but not an application form. ¾ of destitute in our program are women, but looking at the number of orphans in school we have more boys than girls in school. Girls fail in …	She will give answers once she has collected this info (not accessible right now due to lack of electricity) Applications for hair saloons and bakery tend to be successful for young women. YW don’t come in large numbers as boys.	We have very few YW in the programs. At S&CD they get a list and they just pick something. We have one or two examples of young women. She started in 2009. Got a big loan. She is still operating. They have the will and commitment.	30-40 applications of YW (18-35). Their applications do not get refused. If they are eligible, they just register. When we get the funds, we contact them and they receive small stock or chickens. It takes a long time before we get the funds. We had a one-year backlog because we do not receive enough funds. We managed to nearly clear the backlog. We keep on registering them when they are eligible …	Three out of four POs have (ver) few female applicants and beneficiaries. Administrative challenges like substantial backlogs and budgetary uncertainty (upstream barrier). APP-related program application processes are perceived as easy by POs.
What are the main challenges of working with young women?	They’re very young. They’re never serious ok, life in general. But once you impart knowledge on them, they become serious, because they own their own lives. They want to continue education. Then you see motivation in them. Poverty is intergenerational. Grandmother is a regular, mother daughter. They won’t even try to get out. Maybe we should not get food rations (vouchers). Get them cash; they wi…	Commitment and seriousness of the person. YW are not so serious. They may have wrong impressions about government support programs. They think they are not for everyone, but only for relatives of Program Officers. You can see from their response "this form is too big, I don’t think I will manage”. Many don’t have skills. Maybe that’s why they re reluctant to apply because most of them don’t have …	Training issue. Even while we train them, they just quit. We give them training. We visit them weekly. We don’t know what to do. Maybe S&CD should give psychosocial support for encouragement and life skills. There is a commitment issue. Every project has to start from you, your love for the project. If the owner does not have that love, commitment is low, and project will fail. Programs are very …	They have no patience. With the workload and lack of resources we cannot give feedback on the application status. They need to call themselves. They don’t understand why they don’t receive anything when they are approved. They think we are corrupt. It is mainly because they do not know that we do not receive enough funds. Most YW don’t like agriculture; they prefer town life.	Young women lack professional and life skills, and unhelpful attitudeds and behaviors. POs stress lack of seriousness, commitment, motivation, perseverance, and self-confidence, laziness, short attention span. Maybe YW need life skills & psychosocial support YW lack interest in agriculture (but see above: there are few females successfully engaged in agricultural projects). YW don't want to stay …
What are the main things that make their projects succeed or fail?	Young women need to be focused on education instead of poverty eradication. They’re not even looking for technical education/brigades. They failed in school and then don’t come to offices to ask assistance despite us going around. Last week Friday we had a career fair (20 May Youth Summit: “Game changers”). Many kids failed JC and don’t progress to senior school. They don’t take education serious…	Lack of place of operations; you need to have a place to operate, to rent, a plot, or parent’s house. They need to show a letter or certificate. If a plot, the owner of the plot needs to write a letter. For example cattle: cattle needs to drink and graze. They need to show proof from the owner of a borehole. If cattle, they get 60,000 pula. There is a 3-year grace period. After 3 years they only …	Everything where they have to invest something themselves is successful. Those who don’t have to invest -these projects fail. Most of them just take because it is a government grant. The expectation is then that the government should look into operations and continuation, taking products to markets. There is no ownership. Most of the programs come with implementation guidelines. Individual will a…	Lack of commitment. Some do not look after their stock. they will go off to the city for fast money.	Personal characteristics like commitment, determination, feelings of ownership are key for program success. YW lack land, water, a place of operation, starting capital, hence experience eligibility issues with regard to some programs. Local economic context plays a role: lack of local market, commercial competition, government tenders. Importance of education.
What do you perceive as strengths of the programmes you work with?	APP: It gives people opportunities to have their own income. Everyone has their own training on projects, so they receive some training, for example management, how to run a business. S&CD assists with starting capital (in kind and transportation), of around P15,000. Young women can grab the opportunity to go back to school; but better to go to BOCODOL, but fees are inhibitive (to resit their exa…	Tirelo Sechaba (TS): TS gives them work experience. They are attached in any department during 7h30 -12h45. I think it moulds the youth, how to behave well and it opens up their minds, because they came not understanding so much and this gives them experience of some things they didn’t know. TS: Some youth end up with permanent employment. YDF: assists 18-36 years old with funds to open small bus…	We try to educate them. How do you manage a project? How does a project benefit you in the long term? We provide continuous monitoring. We bring them together. We organize trips to show what others are doing. ISPAAD can be for one season. There are waivers for people without land; people are allowed to borrow land. They need to register intention to plough. We provide seeds, fertilizer and pestic…	The programs are easy to manage and not labour intensive. It is easy and low maintenance.	POs report promotive programs offer an opportunity for livelihood, with most programs also offering additional support for capabilities development. Some mention of tailoring to (extremely) vulnerable beneficiaries (differentiated eligibility for school enrollment, in kind support, half-day apprenticeships, use of role models and mentoring).
What do you perceive as weaknesses of the programmes you work with?	They are not sustainable. Poverty eradication programs don’t get them out of poverty. Better to focus on education. But for you women, even when they do tertiary education, they don’t find work. They get into relationships for money. Then they get kids. It is frustrating to have studied 4 years in Gaborone and then you sit at home in Moshupa.	For Tirelo Sechaba, the big problem is that spaces are limited. We don’t receive requests from departments. In small villages there are not many government organizations (e.g. clinic, travel administration, schools, kgotla’s, government support programs). Sometimes those who don’t have many skills or qualifications, after TS they go back to the streets; the allowance is too little to sustain them…	Most of youth like mechanization (machinery): tractors, harvesters, sprayers. But we don’t have enough machinery. That means they have to do weeding. Agricultural programs are very demanding in terms of labor.	It takes a long time to reap benefits because the number of goats they receive is small for breeding. The personal income threshold for eligibility is too low for LIMID. They need to have access to water to be eligible for small stock. If they don’t have access to water we cannot give them goats.	Lack of sustainability programs Limited potential of programs to help beneficiaries graduate from poverty, because benefit size is inadequate (small allowance, small nr of goats), lack of apprenticeships, lack of jobs. Context of generalized poverty is a major barrier Lack of access to water by YW
What are the main problems you face in your work?	The mentality of colleagues and beneficiaries. At least we’re a few and we learned this is not available here, so we help each other and support each other among peers. CEO is not even a child worker but administrator, so you, as an officer, knows best how to help someone. We are philanthropists here. Our phone, for example, can’t access cell phones, so to contact YW to alert them about adverts, …	We already came up with orientation. Explain what we do. Workshops business awareness creation, to open their minds. We’re doing out best. We do orientations; we also do one on one. Every quarter we go around the village to do orientation and teach them about our program. We use the village chief and honourable councillors to pass the message. Sometimes they’re just not interested at all.	The background of Batswana is farming, but youth consider it for elders. They consider it a dirty job. They prefer looking for small jobs in shops even if it doesn’t pay much. They prefer white collar jobs. They feel that farming is for the family not for business. Farming does not have immediate results. Rainfed agriculture takes a lot of time, but youth likes quick cash. I think it is the progr…	LIMID officers approve eligible applications without budget considerations. This is something applicants do not realize and why they may criticize LIMID. It would be better if LIMID would allocate grants on the basis of a budget, like YDF, but such program change should come from Gaborone We offer the same program but YDF pays more for goats than us; sometimes even higher than the market price. W…	POs face upstream barriers like lack of resources, monitoring and evaluation, professional development. They often need to use their own resources. POs feel they put a lot of effort in supporting youth projects. Feelings: overwhelmed by workload, demotivated by lack of an interested, motivated, and successful clientèle. Social breakdown of cultural values of reciprocity and community spirit, due …
Suggestions for improvement?	Programs are not being evaluated for effectiveness. Remote Area Development Program (RADP). There is S&CD, LIMID, Youth -we are offering the same thing. Why can these programs not be centralized? There is no linkage. A person could benefit from the same thing at different departments. In my school we had motivational talks after we had passed. Then they contact them to find out how they passed. M…	We already came up with orientation. Explain what we do. Workshops business awareness creation, to open their minds. We’re doing out best. We do orientations; we also do one on one. Every quarter we go around the village to do orientation and teach them about our program. The form is in English. It used to be in Setswana -they found that difficult, but then in English. They find it difficult.	Role modelling. We organize trips to show what others are doing. It doesn’t take any root. I don’t know what is happening.	We have improved the application process. First, they had to fill out a form and go for quotations. Now they only have to register with their Omang. It would be better if LIMID would allocate grants on the basis of a budget. program change should come from Gaborone We offer the same program but YDF pays more for goats than us; sometimes even higher than the market price.	Improved coordination between ministries & programs. Improved M&E Improved information dissemination Role models and mentors

## Sheet: Inductive PO Mosh
Inductive Program Officers
	PO1	PO2	PO3	PO4	Overall themes PO
Program factors	back log programs are not sustainable application process is easy	programs are not sustainable - lack of markets - allowance is too low application process was made easier lack of demand for workforce	programs are not accessible for YW (due to upfront capital investment) Maybe psychosocial support and life skills would help YW.	programs are not sustainable application process was made easier upstream barriers (receving funds to disburse)	• Application process is easy for most programs. • Some programs are not accessible for vulnerable young women. • Most programs are not sustainable. • Programs suffer from upstream barriers.
PO factors	PO make efforts to support YW PO use own resources (philantropists) demotivation due to lack of observed success	PO make efforts to support YW	PO make efforts to support YW	PO make efforts to support YW PO use own resources upstream barriers make it hard to do a good job	• POs make a lot of effort to support YW. • POs feelings of demotivation • POs suffer from upstream barriers
YW factors	YW lack hard skills (fail in school) YW lack soft skills (lack initiative) few girls in program	YW lack hard skills YW lack soft skills (lack commitment) YW negative attitudes (lazy) girls do not apply to program	YW lack soft skills (lack commitment) YW negative attitudes (lazy, not serious) programs do not match YW's preferences (negative attitudes towards agriculture) few girls in program	YW lack patience and commitment YW negative attitudes (suspicions of corruption)	• YW lack hard skills • YW lack soft skills • Negative attitudes YW • YW preferences do not match programs • There are few YW in programs
Social factors	Poverty is intergenerational.		negative attitudes youth		• Lack of a supportive social influence.
Structural factors	Poverty is intergenerational. Disagreement with concept of handouts Lack of coordination between programs Lack of monitoring and evaluation of programs	Lack of preconditions: plot, place, water	Lack of land and water	Lack of water Lack of coordination between programs	• YW lack access to land and water. • Lack of coordination (between programs and land/water boards and with other programs) • Socioeconomic and environmental context negatively impact program success.

## Sheet: Framework categories
Analysis per 5 main categories all data sources & all participants
	Program factors	PO factors	YW factors	Social factors	Structural factors
YW	key: frustration with length process & lack of feedback. They had to wait 2-3 years, which demotivated them. Application process easy Half received info through official channels. Most had no pb with place of registration	Many YW found PO helpful, approachable initially. Long waiting times, lack of feedback and being refused made them quite bitter about POs. They accused them of disrespectful, unhelpful behaviors and not really wanting to support YW.	Many negative associations with YW like excessive alcohol use and teenage pregnancy. Most stress their positive attributes, however: patience, perseverence, initiative, solidarity. They would like to learn from role models and start peer initiatives.	positive social influence: role models and people helping them out (babysitting while at work). Negative influecnce: NB household and childcare responsibilities. Also community-level barriers (third parties not wanting to give access to water/quotation small stock).	Nearly all YW applied to poverty-level entry programs. YW were often breadwinner and happy with very small amounts on which the entire family had to survive. Poverty also barrier to ongoing education. (unpaid school fees means no certificate).
PO	Upstream barriers: disbursement delays; lack of mat/fin/HR resources ISPAAD agri -very few YW apply; horti: upfront costs (50-50%) -> not suitable for YW. YDF TS: rare; amount small. Ipelegeng: amount very low, no training, not sustainable. Small stock/poultry: 5 goats too little; zoonotic disease. problems markets for programs/ sustainability	PO felt they invested a lot into getting YW ontp programs. They organized fairs, workshops, had one-on-one sessions; visited them at their homes.	PO did not view YW in a positive light. It ranged from lack of confidence, interest, commitment to programs YW failing; not being interested in agriculture (preferring white collar jobs) and YW preferring to stay in town Only LIMID has many YW applicants.	negative family influence: lethargy & intergenerational poverty. Programs destroy neighborliness Botswana: youth does not want to work for other people, not even for family.	Context of generalized unemployment: a lack of jobs for highly educated YW. Coordination issues (between programs themselves & between programs and land/water boards). YW lacking land, water, a place of operation.
FCM	(1) Lack of access to information (lack of knowledge about the program; poor info dissemination; lack of physical access in remote areas); (2) application process if complicated and process is too long; (3) Projects are unsuitable for YW (lack of market; funds are insufficient for sustainable enterprise)	PO attitudes and behavior mostly viewed in negative light: from extortion, being unfair to being unhelpful. YW explain this by POs being too old and having negative attitudes about YW. A few YW mentioned PO's stress, POs requiring more training and monitoring and more objective issues like POs not speaking the same language as YW.	YW factors: lack technical skills; personal characteristics: lack of confidence, commitment, unhelpful attitudes & behavior: impatience, laziness. A few mentioned excessive alcohol or drugs use. YW's negative attitudes about programs: too time consuming, too big, stigmatizing due to names associated with poverty, agriculture is for old men.	Social influence: competing household and child care responsibilities; boyfriends refused YW apply to programs. Peer influence: seeing peers being rejected/hearing stories bad experiences demotivated YW to apply. Also, a more toxic peer influence driven by jealousy: YW competed rather than collaborated, withholding relevant information from other YW.	Poverty prevented YW from accumulating capital to start business projects/apply to programs (transportation costs). Social and cultural norms: agricultural programs - perceived for (older) men. YW don't apply for land = prerequisite for eligbility agri programs. PO: climate = environm barrier. Laws excluded YW & lack of political will .
DD	Diversify venues for information dissemination: complement traditional venues like kgotla with clinics, churches, school kids passing on message to YW, social media, market days Involve YW in info dissemination	POs provide assistance filling out forms POs improve efficiency, client friendliness POs have objective to bring YW into programs	Tackle lack of education with information that BOCODOL is free for vulnerable YW YW could form groups to approach POs for vocational training Create YW networks for information sharing	Involve community and boyfriends Leverage role models for YW Form YW support groups	Improve coordination land/water boards with programs Involve national levels
